# Supplementary material for: Resveratrol Mediates Anti-Atherogenic Actions In Vitro and in LDL Receptor-Deficient Mice Fed a High-Fat Diet via Antioxidant, Anti-Inflammatory and Plaque-Stabilising Activities
Source: Antioxidants (Basel). 2026 Jan 7;15(1):76. doi: 10.3390/antiox15010076 (PMC12837184; doi:10.3390/antiox15010076)
Supplement: Supplementary file 1 [file antioxidants-15-00076-s001.zip]

Archive with 1 entries (1 files):
- antioxidants-4022176-supplementary.pdf
